# Supplementary material for: A co-assembly platform engaging macrophage scavenger receptor A for lysosome-targeting protein degradation
Source: Nat Commun. 2024 Feb 23;15:1663. doi: 10.1038/s41467-024-46130-0 (PMC10891067; doi:10.1038/s41467-024-46130-0)
Supplement: Supplementary file 4 — Source Data [file 41467_2024_46130_MOESM4_ESM.xlsx]

## Sheet: Fig.1
Fig.1b									Fig.1c	Concentration of mixed fi-SRAL and fi-17Abp (μM)								Fig.1h	Relative fluorescence intensity
	Blank	Control	fi-17Abp	fi-SRAL	fi-SRAL-17Abp	Mixed fi-SRAL and fi-17Abp				0	0.1	1	5	10	25	50		Relative cell destribution	IL-17A	LAMP1	Mixed fi-17Abp and fi-SRAL
Y585-PE-A (Intracellular IL-17A)	726	880	1539	1710	1510	15423			Relative MFI	1.04384	1.15963	1.18385	4.04851	5.06877	7.35659	6.88364		0	39.667	19.0278	13.1667
										0.910198	0.98966	1.24504	4.00432	6.70666	6.61317	6.49589		0.55622	48.796	15.4202	16.4302
										1.04596	1.18768	1.16006	3.7961	5.49136	6.60829	8.58102		1.11244	56.525	23.9391	20.1008
																		1.66924	49.185	25.1592	22.8413
																		2.22546	85.189	23.7804	28.8063
Fig.1d	Incubation time (h)								Fig.1e	IL-17RA (μg/ml)								2.78168	102.763	24.404	27.9495
	0	1	3	6	12	24	48			0	0.0125	0.025	0.05	0.1	0.2			3.3379	101.489	27.9715	33.3918
Relative MFI	0.91539	1.37109	1.83278	2.37042	1.0433	0.65956	0.537642		Intracellular IL-17A relative to control (%)	99.29	57.93	61.16	41.34	44.03	36.49			3.8947	76.701	27.5632	41.858
	1.22318	1.63291	1.90473	2.20453	1.16722	0.815456	0.541639			103.27	55.97	49.48	58.43	43.88	35.64			4.45092	74.56	33.5901	45.3537
	0.861426	1.34111	1.44704	2.01466	1.0453	0.977348	0.56962			97.43	68.66	54.79	41.49	46.51	34.94			5.00714	75.137	34.126	49.5476
																		5.56336	88.589	34.9141	47.0438
																		6.12016	67.098	38.6011	46.8378
Fig.1f	Intracellular IL-17A relative to control (%)								Fig.1g	Intracellular IL-17A relative to control								6.67638	53.935	40.7044	51.4538
Inhibitor (mg/ml)	Poly I			Poly C						WT			SR-A-KO					7.2326	49.408	40.0471	46.9612
0	96.9848	102.217	100.798	99.5142	94.6113	105.875			Control	0.91369	1.1026	0.98371	0.806802	1.02601	1.19691			7.78882	81.398	44.4275	42.8106
0.125	75.1551	74.5768	89.647	83.4333	88.9892	94.0151			17A-Lytaca	4.92312	5.03687	5.30609	2.48842	2.47671	2.15233			8.34504	116.758	46.6162	39.7121
0.25	61.1061	52.1387	57.3408	75.7667	77.3379	89.5381												8.90184	100.794	40.3882	35.9921
0.5	21.911	21.9772	20.0373	90.0871	91.5447	92.3587												9.45806	64.265	36.7164	35.2394
1	12.7297	12.1634	11.8441	84.8435	86.4242	97.3467												10.0143	76.739	28.7722	32.135
																		10.5705	77.081	25.4135	24.4036
																		11.1273	60.217	21.9268	22.6667
																		11.6835	34.475	18.4001	21.7406
																		12.2397	39.614	15.9211	19.8115
																		12.796	36.46	11.4621	17.8914
																		13.3528	30.139	8.8294	14.1998
																		13.909	22.49	10.633	10.1305
																		14.4652	12.69	10.6345	7.0631
																		15.0214	26.112	6.5685	8.2744
																		15.5782	17.757	7.0239	8.3064
																		16.1344	6.691	10.2234	9.6197
																		16.6907	8.672	11.548	11.1086
																		17.2469	4.519	11.0175	11.3306
																		17.8031	7.999	11.817	13.4421
																		18.3599	5.991	13.5044	15.2456
																		18.9161	13.158	19.0763	17.1011
																		19.4723	47.121	32.4722	19.6717
																		20.0286	49.463	49.0374	26.5636
																		20.5854	30.176	68.1754	36.8621
																		21.1416	43.847	81.1909	40.5181
																		21.6978	64.905	82.1479	42.5245
																		22.254	93.247	73.8594	43.2104
																		22.8108	41.89	66.5404	45.8511
																		23.367	54.391	75.302	48.6999
																		23.9233	90.257	80.678	49.3625
																		24.4795	85.193	78.9622	50.0456
																		25.0357	64.258	72.6919	48.1995
																		25.5925	83.218	62.7998	41.3752
																		26.1487	44.252	49.0743	38.4942
																		26.7049	76.603	32.4672	36.4278
																		27.2612	34.777	27.7	40.9089
																		27.818	29.535	28.7626	48.6035
																		28.3742	33.15	29.3893	53.9769
																		28.9304	35.088	32.0199	62.8168
																		29.4866	61.664	31.5985	71.1161
																		30.0434	68.806	40.6985	67.7472
																		30.5996	59.648	50.3889	62.4722
																		31.1559	78.595	48.6795	60.4655
																		31.7121	60.202	42.1501	42.5984
																		32.2683	55.338	34.9616	35.6047
																		32.8251	26.882	24.0145	28.5579
																		33.3813	7.449	20.7803	19.1288
																		33.9375	24.805	20.1966	16.1675
																		34.4938	26.985	18.5404	15.0601
																		35.0506	32.773	14.156	12.973
																		35.6068	22.194	11.7476	10.753
																		36.163	29.828	16.1919	11.0076
																		36.7192	37.687	13.4044	14.2733
																		37.276	31.696	21.4157	17.6339
																		37.8322	65.833	17.0536	16.8247
																		38.3885	53.852	22.3868	27.9692
																		38.9447	34.685	20.1019	30.1886
																		39.5015	38.058	25.1988	35.8773
																		40.0577	46.356	29.8025	37.9936
																		40.6139	34.587	28.6329	46.8787
																		41.1701	58.097	40.1351	51.7379
																		41.7264	65.879	54.0152	65.1187
																		42.2832	62.373	75.1059	74.632
																		42.8394	94.778	72.5378	74.4144
																		43.3956	70.83	73.0206	70.9447
																		43.9518	53.426	76.7867	60.7096
																		44.5086	90.53	71.3258	57.6465
																		45.0648	91.82	67.7791	52.0912
																		45.6211	101.894	63.6835	42.1887
																		46.1773	90.239	58.2966	38.3978
																		46.7341	39.76	49.4031	35.3672
																		47.2903	13.18	47.4217	29.1658
																		47.8465	34.161	36.4363	25.1155
																		48.4027	64.727	28.1597	22.3572
																		48.959	59.743	19.4319	18.5652
																		49.5158	41.108	22.8929	19.7518
																		50.072	39.611	25.5758	21.8182
																		50.6282	35.571	22.1186	23.7135
																		51.1844	65.787	25.8386	31.1426
																		51.7412	72.7	27.9961	47.5914
																		52.2974	85.821	35.9596	57.2337
																		52.8537	52.48	47.0934	61.3333
																		53.4099	55.992	53.3044	68.8365
																		53.9667	58.94	52.8386	72.9079
																		54.5229	68.572	51.0057	76.2035
																		55.0791	66.68	52.5567	79.6933
																		55.6353	74.827	44.4529	81.2256
																		56.1916	76.784	38.5542	76.105
																		56.7484	72.777	36.0484	68.7645
																		57.3046	42.345	38.7669	64.2719
																		57.8608	70.888	38.8	60.1244
																		58.417	107.076	44.4596	56.4722
																		58.9738	80.175	48.3048	58.1304
																		59.53	73.778	45.7689	58.0629
																		60.0863	96.55	43.7694	56.5871
																		60.6425	75.013	38.8811	52.2896
																		61.1993	57.778	36.9167	52.8611
																		61.7555	42.944	24.5709	39.6431
																		62.3117	54.525	23.8234	32.8761
																		62.8679	62.953	26.8873	29.3756
																		63.4247	28.778	27.1389	25.9167

## Sheet: Fig.2
Fig.2a	Intensity (×103 a.u.)				Fig.2b								Fig.2d
Emission (nm)	fi-17Abp and rb-SRAL mixture	fi-17Abp and ac-SRAL mixture	ac-17Abp and rb-SRAL mixture			Control	Ac	FITC	Fmoc				Size (nm)	Intensity (percent)		Z-Average (nm)	PDI
480	1.821	2.801	0.086		Relative MFI	1.25643	1.50029	2.53752	7.14066				0.4	0		149	0.151
482	2.402	3.541	0.088			1.20081	1.95078	2.30785	6.63281				0.463	0		151.1	0.177
484	2.998	4.495	0.084			1.3893	1.82001	2.57231	7.08458				0.536	0		152.2	0.168
486	3.646	5.446	0.081										0.621	0
488	4.68	6.883	0.082										0.719	0
490	5.74	8.573	0.081		Fig.2e								0.833	0
492	6.905	10.192	0.079		Time (h)	Z-Average (nm)			PDI				0.965	0
494	8.662	13.105	0.078		0	140.9	131.4	133.3	0.308	0.352	0.359		1.12	0
496	10.449	15.856	0.076		2	173.5	178.7	169.9	0.248	0.219	0.258		1.29	0
498	12.802	19.994	0.078		4	155.5	159.2	158.6	0.246	0.261	0.258		1.5	0
500	14.864	23.395	0.081		6	140.9	153.4	164.6	0.423	0.288	0.249		1.74	0
502	16.926	26.964	0.086		8	159	166.7	165.3	0.351	0.354	0.231		2.01	0
504	19.266	30.838	0.086		10	167.2	169.9	169.9	0.258	0.294	0.354		2.33	0
506	21.205	34.109	0.084		12	163.7	172.9	186.9	0.232	0.29	0.268		2.7	0
508	22.643	37.128	0.09										3.12	0
510	24.532	40.597	0.094										3.62	0
512	25.912	43.146	0.091										4.19	0
514	27.322	45.609	0.096										4.85	0
516	28.338	47.818	0.093										5.61	0
518	29.216	49.124	0.092										6.5	0
520	29.89	50.638	0.099										7.53	0
522	29.979	51.668	0.099										8.72	0
524	30.4	51.746	0.099										10.1	0
526	29.969	51.884	0.096										11.7	0
528	30.103	51.849	0.1										13.5	0
530	29.73	51.477	0.091										15.7	0
532	29.758	51.595	0.088										18.2	0
534	29.487	51.456	0.087										21	0
536	29.548	50.608	0.088										24.4	0
538	28.854	50.097	0.085										28.2	0
540	28.72	50.121	0.086										32.7	0
542	28.333	49.849	0.08										37.8	0
544	27.818	48.893	0.073										43.8	0
546	27.326	48.719	0.08										50.7	0
548	26.695	47.868	0.078										58.8	0.796
550	26.173	47.465	0.075										68.1	3.6
552	25.641	46.999	0.084										78.8	7.69
554	25.324	46.93	0.083										91.3	10.9
556	24.922	45.608	0.096										106	12.3
558	25.034	44.744	0.105										122	12.1
560	24.643	44.421	0.116										142	11.2
562	24.321	42.459	0.147										164	10.1
564	24.425	41.69	0.172										190	9.11
566	24.43	40.228	0.218										220	7.83
568	24.654	38.984	0.277										255	6.14
570	25.127	36.818	0.349										295	4.28
572	26.068	35.345	0.416										342	2.51
574	26.702	34.114	0.524										396	1.09
576	27.642	32.578	0.595										459	0.274
578	28.863	31.351	0.716										531	0.0198
580	29.749	30.536	0.829										615	0
582	30.483	29.216	0.949										712	0
584	31.83	28.84	1.086										825	0
586	32.724	27.325	1.146										955	0
588	33.37	26.442	1.316										1110	0
590	33.788	25.169	1.522										1280	0
592	34.036	24.606	1.563										1480	0
594	33.618	23.336	1.59										1720	0
596	33.434	22.628	1.646										1990	0
598	32.56	21.63	1.669										2300	0
600	31.891	21.07	1.685										2670	0
602	30.787	19.947	1.694										3090	0
604	29.719	19.896	1.671										3580	0
606	28.763	18.936	1.503										4150	0
608	28.063	18.552	1.483										4800	0
610	26.314	17.735	1.413										5560	0
612	25.059	17.092	1.391										6440	0
614	23.515	16.482	1.273										7460	0
616	22.073	15.623	1.2										8630	0
618	20.466	15.037	1.174
620	19.52	14.605	1.043
622	18.591	13.999	1.034
624	17.814	13.075	0.952
626	17.102	12.838	0.919
628	16.457	12.183	0.893
630	15.652	11.731	0.864
632	14.751	11.171	0.811
634	14.152	10.95	0.781
636	13.854	10.324	0.793
638	13.004	9.852	0.707
640	12.529	9.792	0.726
642	11.828	8.887	0.685
644	11.585	8.794	0.643
646	11.219	8.054	0.66
648	10.76	7.644	0.571
650	10.563	7.44	0.619
652	9.834	7.211	0.565
654	9.582	7.199	0.573
656	9.193	7.403	0.547
658	8.718	6.427	0.501
660	8.56	6.079	0.536
662	7.836	6.026	0.44
664	7.481	6.228	0.459
666	6.736	5.265	0.471
668	7.473	5.954	0.425
670	6.277	5.255	0.388
672	6.534	5.215	0.397
674	6.492	4.033	0.305
676	5.46	5.115	0.271
678	5.19	4.897	0.312
680	6.102	4.4	0.282
682	4.688	4.303	0.236
684	4.291	3.532	0.336
686	4.64	3.849	0.313
688	4.197	4.353	0.209
690	4.052	4.015	0.302
692	3.27	3.564	0.158
694	3.608	2.246	0.331
696	2.92	3.736	0.293
698	3.759	3.568	0.081
700	3.836	2.782	0.275

## Sheet: Fig.3
Fig.3b	Concentration of 17A-Lytaca (μM)								Fig.3c	Incubation time (h)
	0	0.1	1	5	10	25	50			0	1	3	6	12	24	48
Relative MFI	1.04384	1.15963	1.18385	4.04851	5.06877	7.35659	6.88364		Relative MFI	0.801639	1.93618	7.17184	7.35446	3.30228	1.33031	1.52156
	0.910198	0.98966	1.24504	4.00432	6.70666	6.61317	6.49589			1.10802	2.17313	7.36805	8.59357	4.02199	1.69383	1.36028
	1.04596	1.18768	1.16006	3.7961	5.49136	6.60829	8.58102			1.09034	2.39758	7.05476	9.49008	3.42303	1.53407	1.32665
Fig.3d									Fig.3e	Control	17A-Lytaca
Time (h)	IL-17A remaning (%)										PBS	BafA1	LPT
0	103.373	101.753	94.7539						Relative MFI	0.91369	4.92312	6.09003	7.88568
3	80.8644	78.5234	63.1092							1.1026	5.03687	5.90483	7.65504
6	44.3097	50.5522	39.4358							0.98371	5.30609	5.75136	7.48328
12	24.8139	36.0024	26.5306
22	10.1681	7.69508	16.9388

## Sheet: Fig.4
Fig.4b	Body weight (g)
Day	Vehicle					Saline					MTX					17A-Lytaca					fm-17Abp					fm-SRAL					Control-lytaca
0	21.8	22.6	24.22	22.18	20.99	22.34	20.42	22.44	21.2	22.72	20.98	23.5	22.5	21	22.5	23.6	22.1	22.5	21.4	23.2	21.08	22.46	21.61	21.5	21.63	23.97	21.39	20.51	21.25	19.54	21.45	21.71	22	22.4	21.1
1	21.3	23.3	24.2	23	21.7	21.9	20.2	21.5	20	22.1	21.5	22.8	22.5	21.2	21.6	22.7	22.7	21.9	21.4	22.9	20.2	22.5	20	22.2	21.7	23.6	20	20	21.2	20	20	21.4	21.8	21.6	20.2
2	22.1	23.8	24.6	23.5	21.6	19.8	19.8	20	18.9	21.1	20.2	21.7	20.2	19.8	20	21.8	22.3	21.5	20	21.8	18.8	21.2	21.2	20.2	20	21.1	19.8	19.8	20	18.2	19.8	20	21	20	19.8
3	21.8	23.8	24.7	23.2	20.2	20	20	20.2	19.8	20.2	20.2	21.8	21.1	19.8	20	21.4	21.9	21.7	20	22.2	18.9	21.6	20.2	20.2	20.2	20.2	19.8	19.8	20	18.5	18.8	21.1	20	20.2	19
4	21.4	24	24.6	22.9	21	19.8	20	20	19	20	20	21.5	21.7	19.8	20	21.2	21.2	22.2	21.1	22.2	18.6	20	20.2	20	20	20	19.8	18.8	18.5	18.2	19	20.2	20	20	18.6
5	21.3	23.7	24.5	23	21.2	20	20	20.2	19.8	20	20	21.8	21.5	19.8	20	21.2	21.2	22.6	21.9	22.2	21	18.7	20	20	20	19.8	18.9	19.8	18.9	18.7	18.9	20	20	20	18.5
6	21.5	23.7	24.5	22.2	21.2	20	20	20	19.8	20	19.7	21.5	21	19.7	19	21	22.2	22.1	21	22.8	17.6	20	19.8	20	20	20	18.1	18.9	18.6	18.8	18.8	20.2	20	20	19.8
7	22	24.1	25.2	22.8	21	20	18.9	20	19	20	19.8	21.9	21	19.7	20	21	22.3	22.8	21.2	22.7	18.2	20	19.8	20	20	19.8	18.1	18.9	18.2	18.9	18.5	20	20	20	18.5
Fig.4c									Fig.4e
	Vehicle	Saline	MTX	17A-Lytaca	fm-SRAL	fm-17Abp	Control-Lytaca			Vehicle	Saline	MTX	17A-Lytaca	fm-17Abp	fm-SRAL	Control-Lytaca
Index of spleen (mg/g)	3.65182	12.6445	8.41162	9.71571	13.8208	15.214	15.214		Acanthosis (μm)	21.6	223	66.3	74.2	199	144	154
	3.05643	14.128	10.7598	10.3946	11.2384	11.216	11.216			21	238	89.8	56.2	178	171	181
	3.05992	13.9794	8.02081	9.4614	12.5442	16.4121	16.4121			17.5	241	73.7	62.7	174	193	152
	3.59649	16.1485	7.5	10.0137	14.7397	11.3115	11.3115			24.4	234	59.4	84.7	169	195	184
	3.80429	13.6275	6.85668	8.62863	10	12.1744	12.1744			24.9	240	85.7	88.4	188	212	159
Fig.4f	Cumulative PASI score
Day	Vehicle					Saline					MTX					17A-Lytaca
0	0	0	0	0	0	0	0	0	0	0	0	0	0	0	0	0	0	0	0	0
1	0	0	0	0	0	0.75	0.65	0.9	0	0.2	0.45	0.1	0.4	0.05	0.1	0.25	0.25	0.05	0.4	0.05
2	0	0	0	0	0	0.55	1.15	1.85	0.55	0.65	0.8	0.35	1.5	0.2	1.4	0.35	0.6	0.4	0.5	0.25
3	0	0	0	0	0	2.25	2.95	3.85	3.1	1.05	1.4	1.45	1.65	1.8	0.95	0.95	0.9	0.95	0.85	1.1
4	0	0	0	0	0	3.95	4.2	6.9	5.45	2.5	3.05	2.75	3.05	3.6	3.4	2.25	2.9	3.95	2.7	3.55
5	0	0	0	0	0	7.1	9.15	9.8	11.15	7.7	5.3	6.55	7.7	4.55	6.5	3.15	5.4	7.15	3.75	7.25
6	0	0	0	0	0	11.4	11.3	11.75	11.6	10.2	9.9	8.3	11.55	8.5	9.6	7	8.5	9.6	6.65	9.45
7	0	0	0	0	0	11.95	11.8	9.95	11.4	10.45	10.15	10.4	11.75	9.45	11.35	7.75	8.9	9.15	7.3	9.8
Fig.4g	Cumulative PASI score
Day	Vehicle					Saline					17A-Lytaca					fm-17Abp					fm-SRAL					Control-Lytaca
0	0	0	0	0	0	0	0	0	0	0	0	0	0	0	0	0	0	0	0	0	0	0	0	0	0	0	0	0	0	0
1	0	0	0	0	0	0.75	0.65	0.9	0	0.2	0.25	0.25	0.05	0.4	0.05	0.55	0	0.05	0	0.15	0.05	0.5	0.7	0	0.2	0.05	0.85	0	0.35	0.35
2	0	0	0	0	0	0.55	1.15	1.85	0.55	0.65	0.35	0.6	0.4	0.5	0.25	0.8	0.2	1.1	1.3	0.3	0.8	1.6	1.4	0.3	2.4	0.95	1.4	0.75	1.95	1.65
3	0	0	0	0	0	2.25	2.95	3.85	3.1	1.05	0.95	0.9	0.95	0.85	1.1	1.7	2.8	1.95	1.75	1.3	1.4	1.8	2.8	0.9	3.2	1.55	3.1	1	2.15	3.35
4	0	0	0	0	0	3.95	4.2	6.9	5.45	2.5	2.25	2.9	3.95	2.7	3.55	4.65	5.4	5.2	5.5	4.15	2.6	3.05	5.8	4.2	6.3	5.15	8	2.65	6.3	8.1
5	0	0	0	0	0	7.1	9.15	9.8	11.15	7.7	3.15	5.4	7.15	3.75	7.25	8.9	9	10.15	6.3	7.6	5.3	6.3	10.1	6.4	10.15	6.9	9.9	5.7	10.2	8.85
6	0	0	0	0	0	11.4	11.3	11.75	11.6	10.2	7	8.5	9.6	6.65	9.45	11.6	11.9	11.6	10.95	9.6	9.15	9.3	10.7	9.15	11	10.2	10.2	9.2	11.5	11.3
7	0	0	0	0	0	11.95	11.8	9.95	11.4	10.45	7.75	8.9	9.15	7.3	9.8	11.9	11.6	11.95	11.25	10.3	9.8	11.75	10.7	10.8	10.5	10.55	11.2	10.9	12	11
Fig.4h
	Vehicle	Saline	MTX	17A-Lytaca	fm-17Abp	fm-SRAL	Control-Lytaca
Skin IL-17A pg/mg protein	13.5125	149.678	60.0538	60.6229	126.423	69.6149	162.924
	18.0801	117.268	102.279	44.2025	104.127	180.801	70.1088
	13.379	175.132	103.096	59.5401	89.1145	102.764	147.979
	15.2846	166.561	57.7792	35.0529	165.748	153.982	105.712
	23.1	164.144	78.338	45.0378	150.845	83.3047	66.1109
Fig.4i	mRNA expression relative to GAPDH
	Vehicle					Saline					17A-Lytaca					MTX					17Abp					SRAL					Control-Lytaca
IL-17A	0.435	1.0866	1.1178	1.0904	1.2702	17.8872	24.3913	16.1885	14.9063	23.8377	5.9051	7.5336	6.3394	8.2539	8.9274	3.2765	1.5909	4.8883	1.4818	3.0641	9.4247	15.1283	10.305	17.3565	13.3798	13.106	10.1019	19.5531	11.8546	12.2563	15.1424	15.2576	16.1388	12.4876	17.2452
IL-6	0.3505	1.0795	1.094	1.0611	1.4149	12.1626	19.9976	10.6905	11.2543	19.7345	7.9848	5.2887	4.5754	7.5403	6.6029	3.5331	1.5053	3.7	1.4022	2.6684	8.9753	11.833	7.5928	10.6705	12.2746	14.1322	9.558	14.8001	11.2176	10.6735	14.7228	16.3353	15.9343	15.6404	6.8477
CCL-20	0.7281	1.1914	1.1173	0.8246	1.1386	21.2762	30.2555	18.0971	21.6233	19.8719	12.4003	6.3206	12.0041	6.6295	6.0297	7.3191	7.0585	7.0304	5.1271	2.6725	17.6229	21.4199	22.8002	24.9597	10.7013	29.2764	22.4094	28.1215	20.5086	10.6898	22.0881	25.7698	14.2914	17.1531	13.4557
IL-22	1.1879	1.1954	0.9847	0.5596	1.0724	18.5142	26.5456	25.3743	23.6014	18.0738	12.8377	7.016	13.5979	7.5544	6.8399	6.2761	5.0895	3.9877	4.4229	2.4014	16.7769	19.5883	23.6947	27.298	9.1659	25.1044	16.1583	15.9509	28.6278	8.6812	22.68	18.1485	14.7236	11.2116	17.8055

## Sheet: Fig.5
										Fig.5h
										Concentration （μM）	Percent PD-L1 ralative to control
										0	100	100	100
										10	94	91	66
										25	74	50	44
										50	39	36	29
										100	49	45	30
Rabbit anti-GAPDH antibody (ab181602, Abcam), 1:5000
Mouse anti-GAPDH antibody (60004-1-Ig, Proteintech), 1:5000
Rabbit anti-CD204 antibody (ab151707, Abcam), 1:1000
Mouse anti-PD-L1 antibody (66248-1-Ig, Proteintech), 1:1000
HRP-conjugated Affinipure Goat Anti-Mouse IgG(H+L) (SA00001-1, Proteintech), 1:5000
HRP-conjugated Affinipure Goat Anti-Rabbit IgG(H+L) (SA00001-2, Proteintech)1:5000

## Sheet: Suppl Fig.1
Suppl Fig.1		Incubation time (h)
	Control	1	3	6	16
B525-FITC-A (fi-SRAL)	1749	68581	108631	271377	196925

## Sheet: Suppl Fig.2
Suppl Fig.2a						Suppl Fig.2b	Incubation time (h)
							0	1	3	6	12	24	48
						IL-17A amount relative to control	1	1.56	1.13	1.18	0.81	0.53	1.02
							1	1.44	1.07	1.32	1.35	0.97	0.96
							1	1.39	1	1.19	1.14	1.1	1.18
Mouse anti-His-Tag antibody (CW0286, CoWin Biosciences), 1:2000
HRP-conjugated Affinipure Goat Anti-Mouse IgG(H+L) (SA00001-1, Proteintech), 1:5000

## Sheet: Suppl Fig.3
Suppl Fig.3	Incubation time (h)
	0	1	3	6	12	24	48
SR-A abundance relative to control	0.981072	1.08255	1.08813	1.32864	1.25789	0.652923	1.13079
	1.00317	1.03176	1.05197	1.27819	1.26253	0.657274	1.16558
	1.01576	1.07374	1.0502	1.32913	1.25239	0.697761	1.2527

## Sheet: Suppl Fig.4
Suppl Fig.4a						Suppl Fig.4b
							WT	KO
						R660-APC-A (SR-A)	37779	2217
Mouse anti-GAPDH antibody (60004-1-Ig, Proteintech), 1:5000
Rabbit anti-CD204 antibody (ab151707, Abcam), 1:1000
HRP-conjugated Affinipure Goat Anti-Mouse IgG(H+L) (SA00001-1, Proteintech), 1:5000
HRP-conjugated Affinipure Goat Anti-Rabbit IgG(H+L) (SA00001-2, Proteintech), 1:5000

## Sheet: Suppl Fig.5
Suppl Fig.5a						Suppl Fig.5b
	Control	4 °C	NaN3				Control	Me-β-CD	EIPA	CPZ
Relative MFI	1.01301	0.276218	0.172065			Relative MFI	0.997335	0.906055	0.703302	0.643877
	1.01365	0.367461	0.26236				1.0021	0.939496	0.709993	0.605627
	0.973338	0.380092	0.154697				1.00056	0.929863	0.708985	0.626908

[truncated: 10 more sheets: Suppl Fig.6, Suppl Fig.7, Suppl Fig.8, Suppl Fig.9, Suppl Fig.10, Suppl Fig.11, Suppl Fig.12, Suppl Fig.14, Suppl Fig.16, Suppl Fig.18]
